# Supplementary material for: Epigenetically driven and early immune evasion in colorectal cancer evolution
Source: Nat Genet. 2025 Nov 5;57(12):3039–49. doi: 10.1038/s41588-025-02349-1 (PMC12695633; doi:10.1038/s41588-025-02349-1)
Supplement: Supplementary file 4 — Supplementary Table 1 and 2. [file 41588_2025_2349_MOESM4_ESM.xlsx]

## Sheet: Legend
Supplementary Table 1. Transcription factors with binding sites overlapping at least 3 APG-SCAAloss sites. For each transcription factor, the total number of predicted binding sites and the number of sites that overlap recurrently SCAAloss affected antigen presentation genes (APG) are reported. The affected APGs are also listed. Transcription factors (TFs) that affected >2 APGs are shown in Exten…
Supplementary Table 2. Panel of markers used in each cyclic immunofluorescence (CyCIF) cycle.

## Sheet: Supplementary Table 1
TF name	binding site count	APG-SCAAloss site count	APGs bound	APG count
HMGA1	2174193	9	ERAP2;NFYA;NLRC5;PSME3;TAP2	5
RUNX1	2034791	7	ERAP2;NLRC5;PSMA7;PSME3	4
FOXL1	1649602	24	ERAP2;NLRC5	2
NFIC	1468573	13	ERAP2;HSPA4;NFYA;NFYC;	8
			NLRC5;PSMA7;PSME3;TAP2
TBPL2	1379628	6	ERAP2;NFYC;NLRC5;TAP2	4
ZNF354C	1297869	7	ERAP2;NFYA;NLRC5;PSME3	4
ZNF32	1160678	20	ERAP2	1
ZEB1	728126	3	NFYA;NLRC5	2
SNAI2	542913	8	ERAP2;HSPA4;NLRC5;PSMA7;TAP2	5
MAZ	475914	4	NFYA;PSME3	2
IRX4	207517	3	PSMA7;TAP2	2
IRX6	207517	3	PSMA7;TAP2	2
SOX4	161977	3	NFYA;NFYC	2
IRF1	139140	3	ERAP2	1
KLF6	136216	3	PSMA7;PSME3;TAP2	3
SP1	117492	3	HSPA4;NFYA	2
ZFY	112795	4	NFYA;NLRC5;TAP2	3
WT1	83397	4	HSPA4;TAP2	2
MECP2	63058	3	HSPA4;NLRC5;PSME3	3
ZFX	61785	7	HSPA4;NFYA	2
CTCFL	21989	3	NFYA;PSMA7;TAP2	3
KLF16	19808	4	HSPA4;NFYA	2
EGR1	11305	3	HSPA4;NFYA	2
SP4	9167	3	HSPA4;NFYA	2

## Sheet: Supplementary Table 2
Cycle	FITC (green)	Target cell type	Dilution	TRITC (yellow)	Target cell type	Dilution	Cy5 (red)	Target cell type	Dilution
1	Ki67	Proliferation	200	iNOS	M1 macrophages	100	CD45	All white blood cells	50
2	CD8	Cytotoxic T cells	100	IDO1	Immune checkpoint (antigen presenting cells)	100	PD1	Immune checkpoint (T cells)	50
3	CD163	M2 Macrophages	200	CD3	Pan T cells	100	PDL1	Immune checkpoint (epithelial)- occasional T cells can be positive	50
4	CD4	Helper T cells	50	CD68	Macrophages	200	Vista	Immune checkpoint (T cells)	50
5	CD20	B cells	100	CTLA4	Immune checkpoint (T cells)	100	CD57	NK Cells	100
6	CD45RO	Memory T cells	100	HLA-ABC	HLA expression	600	Myeloperoxidase	Neutrophils	400
7	E-cadherin	Epithelial cells	100	FOXP3	Regulatory T cells	100	Vimentin	Mesenchymal cells	3000
8	N/A	N/A	N/A	Pan CK	Epithelium	400	N/A	N/A	N/A
